# Supplementary material for: Fecal Microbiota Transplantation Using Donor Stool Obtained from Exercised Mice Suppresses Colonic Tumor Development Induced by Azoxymethane in High-Fat Diet-Induced Obese Mice
Source: Microorganisms. 2025 Apr 27;13(5):1009. doi: 10.3390/microorganisms13051009 (PMC12114393; doi:10.3390/microorganisms13051009)
Supplement: Supplementary file 1 [file microorganisms-13-01009-s001.zip]

Archive with 1 entries (1 files):
- microorganisms-3521377-supplementary.jpg
